# Supplementary material for: Photochemical Uncaging of Aldehydes and Ketones via Photocyclization/Fragmentation Cascades of Enyne Alcohols: An Unusual Application for a Cycloaromatization Process
Source: Molecules. 2023 Jul 28;28(15):5704. doi: 10.3390/molecules28155704 (PMC10420836; doi:10.3390/molecules28155704)
Supplement: Supplementary file 1 [file molecules-28-05704-s001.zip]

Archive with 1 entries (1 files):
- molecules-2499205-supplementary.pdf
